# Supplementary material for: Identification of a lipid metabolism-related gene for cancer immunotherapy
Source: Front Pharmacol. 2023 May 12;14:1186064. doi: 10.3389/fphar.2023.1186064 (PMC10213444; doi:10.3389/fphar.2023.1186064)
Supplement: Supplementary file 1 [file Table2.XLSX]

## Sheet: mutation table
Supplementary table 2 Mutations of CPT2 in different cancer types
Sample ID	Protein Change	Annotation	Mutation Type	Copy #	COSMIC	# Mut in Sample
TCGA-DX-A23U-01	SNX27-CPT2 Fusion	OncoKB: Unknown, level NA, resistance NA;CIViC: NA;MyCancerGenome: not present;CancerHotspot: no;3DHotspot: no	fusion	Amp
TCGA-KN-8422-01	H337Q	OncoKB: NA;CIViC: NA;MyCancerGenome: not present;CancerHotspot: no;3DHotspot: no	Missense_Mutation	ShallowDel		18
TCGA-DU-6392-01	V625I	OncoKB: NA;CIViC: NA;MyCancerGenome: not present;CancerHotspot: no;3DHotspot: no	Missense_Mutation	Diploid		10857
TCGA-04-1341-01	A547T	OncoKB: NA;CIViC: NA;MyCancerGenome: not present;CancerHotspot: no;3DHotspot: no	Missense_Mutation	ShallowDel		28
TCGA-29-1783-01	N585S	OncoKB: NA;CIViC: NA;MyCancerGenome: not present;CancerHotspot: no;3DHotspot: no	Missense_Mutation	Gain	1	73
TCGA-28-2501-01	P53L	OncoKB: NA;CIViC: NA;MyCancerGenome: not present;CancerHotspot: no;3DHotspot: no	Missense_Mutation	Diploid		41
TCGA-19-5956-01	R350H	OncoKB: NA;CIViC: NA;MyCancerGenome: not present;CancerHotspot: no;3DHotspot: no	Missense_Mutation	Diploid		6899
TCGA-66-2771-01	S267W	OncoKB: NA;CIViC: NA;MyCancerGenome: not present;CancerHotspot: no;3DHotspot: no	Missense_Mutation	Gain	1	243
TCGA-33-4533-01	Q402P	OncoKB: NA;CIViC: NA;MyCancerGenome: not present;CancerHotspot: no;3DHotspot: no	Missense_Mutation	ShallowDel	1	268
TCGA-43-A56V-01	W620C	OncoKB: NA;CIViC: NA;MyCancerGenome: not present;CancerHotspot: no;3DHotspot: no	Missense_Mutation	ShallowDel		180
TCGA-FD-A6TG-01	E527K	OncoKB: NA;CIViC: NA;MyCancerGenome: not present;CancerHotspot: no;3DHotspot: no	Missense_Mutation	Gain		359
TCGA-GU-A767-01	A240S	OncoKB: NA;CIViC: NA;MyCancerGenome: not present;CancerHotspot: no;3DHotspot: no	Missense_Mutation	Diploid		365
TCGA-MV-A51V-01	E514Q	OncoKB: NA;CIViC: NA;MyCancerGenome: not present;CancerHotspot: no;3DHotspot: no	Missense_Mutation	Gain		1421
TCGA-UY-A9PE-01	D125H	OncoKB: NA;CIViC: NA;MyCancerGenome: not present;CancerHotspot: no;3DHotspot: no	Missense_Mutation	Diploid		201
TCGA-XF-AAMQ-01	T589M	OncoKB: NA;CIViC: NA;MyCancerGenome: not present;CancerHotspot: no;3DHotspot: no	Missense_Mutation	Diploid		171
TCGA-DK-A2I2-01	G497C	OncoKB: NA;CIViC: NA;MyCancerGenome: not present;CancerHotspot: no;3DHotspot: no	Missense_Mutation	Gain	1	406
TCGA-AB-2808-03	F330S	OncoKB: NA;CIViC: NA;MyCancerGenome: not present;CancerHotspot: no;3DHotspot: no	Missense_Mutation	Diploid		782
TCGA-4R-AA8I-01	S607F	OncoKB: NA;CIViC: NA;MyCancerGenome: not present;CancerHotspot: no;3DHotspot: no	Missense_Mutation	Diploid		1057
TCGA-YL-A8SI-01	D238N	OncoKB: NA;CIViC: NA;MyCancerGenome: not present;CancerHotspot: no;3DHotspot: no	Missense_Mutation	Diploid		21
TCGA-XK-AAIW-01	N585D	OncoKB: NA;CIViC: NA;MyCancerGenome: not present;CancerHotspot: no;3DHotspot: no	Missense_Mutation	Diploid	1	6230
TCGA-FI-A2D5-01	R503H	OncoKB: NA;CIViC: NA;MyCancerGenome: not present;CancerHotspot: no;3DHotspot: no	Missense_Mutation	Diploid	1	13853
TCGA-AX-A0J0-01	R231Q	OncoKB: NA;CIViC: NA;MyCancerGenome: not present;CancerHotspot: no;3DHotspot: no	Missense_Mutation	Diploid		7795
TCGA-AX-A0J0-01	N250T	OncoKB: NA;CIViC: NA;MyCancerGenome: not present;CancerHotspot: no;3DHotspot: no	Missense_Mutation	Diploid	1	7795
TCGA-AP-A1DV-01	K354T	OncoKB: NA;CIViC: NA;MyCancerGenome: not present;CancerHotspot: no;3DHotspot: no	Missense_Mutation	Diploid	1	12039
TCGA-B5-A11E-01	P504L	OncoKB: NA;CIViC: NA;MyCancerGenome: not present;CancerHotspot: no;3DHotspot: no	Missense_Mutation	Diploid	3	9040
TCGA-AX-A0J0-01	Q638R	OncoKB: NA;CIViC: NA;MyCancerGenome: not present;CancerHotspot: no;3DHotspot: no	Missense_Mutation	Diploid	1	7795
TCGA-AP-A059-01	R477W	OncoKB: NA;CIViC: NA;MyCancerGenome: not present;CancerHotspot: no;3DHotspot: no	Missense_Mutation	Diploid	1	10944
TCGA-BS-A0UM-01	N416I	OncoKB: NA;CIViC: NA;MyCancerGenome: not present;CancerHotspot: no;3DHotspot: no	Missense_Mutation		1	473
TCGA-A5-A1OF-01	K566R	OncoKB: NA;CIViC: NA;MyCancerGenome: not present;CancerHotspot: no;3DHotspot: no	Missense_Mutation	Diploid		10491
TCGA-AX-A063-01	C512S	OncoKB: NA;CIViC: NA;MyCancerGenome: not present;CancerHotspot: no;3DHotspot: no	Missense_Mutation	Diploid		1001
TCGA-AX-A06F-01	V322L	OncoKB: NA;CIViC: NA;MyCancerGenome: not present;CancerHotspot: no;3DHotspot: no	Missense_Mutation	Diploid		7277
TCGA-AX-A0J0-01	K248T	OncoKB: NA;CIViC: NA;MyCancerGenome: not present;CancerHotspot: no;3DHotspot: no	Missense_Mutation	Diploid		7795
TCGA-DF-A2KU-01	A289V	OncoKB: NA;CIViC: NA;MyCancerGenome: not present;CancerHotspot: no;3DHotspot: no	Missense_Mutation	Diploid		10042
TCGA-DI-A1BU-01	V517D	OncoKB: NA;CIViC: NA;MyCancerGenome: not present;CancerHotspot: no;3DHotspot: no	Missense_Mutation	Diploid		7632
TCGA-DI-A1BU-01	G540S	OncoKB: NA;CIViC: NA;MyCancerGenome: not present;CancerHotspot: no;3DHotspot: no	Missense_Mutation	Diploid		7632
TCGA-E6-A1LX-01	F251V	OncoKB: NA;CIViC: NA;MyCancerGenome: not present;CancerHotspot: no;3DHotspot: no	Missense_Mutation	Diploid		12694
TCGA-EO-A22R-01	R296Q	OncoKB: NA;CIViC: NA;MyCancerGenome: not present;CancerHotspot: no;3DHotspot: no	Missense_Mutation	Diploid		12771
TCGA-44-4112-01	G497C	OncoKB: NA;CIViC: NA;MyCancerGenome: not present;CancerHotspot: no;3DHotspot: no	Missense_Mutation	Diploid	1	434
TCGA-55-7995-01	G551D	OncoKB: NA;CIViC: NA;MyCancerGenome: not present;CancerHotspot: no;3DHotspot: no	Missense_Mutation	Diploid		606
TCGA-EE-A3AC-06	P266S	OncoKB: NA;CIViC: NA;MyCancerGenome: not present;CancerHotspot: no;3DHotspot: no	Missense_Mutation	Diploid	1	1863
TCGA-EE-A3AC-06	P266L	OncoKB: NA;CIViC: NA;MyCancerGenome: not present;CancerHotspot: no;3DHotspot: no	Missense_Mutation	Diploid	1	1863
TCGA-Z2-A8RT-06	P211S	OncoKB: NA;CIViC: NA;MyCancerGenome: not present;CancerHotspot: no;3DHotspot: no	Missense_Mutation	ShallowDel		2421
TCGA-D3-A3C7-06	X113_splice	OncoKB: NA;CIViC: NA;MyCancerGenome: not present;CancerHotspot: no;3DHotspot: no	Splice_Region	Diploid		1444
TCGA-FS-A1ZN-01	X113_splice	OncoKB: NA;CIViC: NA;MyCancerGenome: not present;CancerHotspot: no;3DHotspot: no	Splice_Region			664
TCGA-EE-A181-06	P395T	OncoKB: NA;CIViC: NA;MyCancerGenome: not present;CancerHotspot: no;3DHotspot: no	Missense_Mutation	Gain	1	4531
TCGA-EE-A2A5-06	Q400H	OncoKB: NA;CIViC: NA;MyCancerGenome: not present;CancerHotspot: no;3DHotspot: no	Missense_Mutation	Diploid		471
TCGA-EE-A2GH-06	P463H	OncoKB: NA;CIViC: NA;MyCancerGenome: not present;CancerHotspot: no;3DHotspot: no	Missense_Mutation	ShallowDel		1055
TCGA-HF-A5NB-01	F384Lfs*36	OncoKB: NA;CIViC: NA;MyCancerGenome: not present;CancerHotspot: no;3DHotspot: no	Frame_Shift_Del	Diploid		1305
TCGA-CG-5721-01	L163P	OncoKB: NA;CIViC: NA;MyCancerGenome: not present;CancerHotspot: no;3DHotspot: no	Missense_Mutation	Diploid	1	3723
TCGA-BR-6452-01	T165S	OncoKB: NA;CIViC: NA;MyCancerGenome: not present;CancerHotspot: no;3DHotspot: no	Missense_Mutation	Diploid	1	5046
TCGA-HU-A4GN-01	M532del	OncoKB: NA;CIViC: NA;MyCancerGenome: not present;CancerHotspot: no;3DHotspot: no	In_Frame_Del	Diploid		1084
TCGA-HU-A4G2-01	G375S	OncoKB: NA;CIViC: NA;MyCancerGenome: not present;CancerHotspot: no;3DHotspot: no	Missense_Mutation	Diploid	1	42
TCGA-BH-A0AW-01	P399S	OncoKB: NA;CIViC: NA;MyCancerGenome: not present;CancerHotspot: no;3DHotspot: no	Missense_Mutation	Gain	1	136
TCGA-D8-A27N-01	R503H	OncoKB: NA;CIViC: NA;MyCancerGenome: not present;CancerHotspot: no;3DHotspot: no	Missense_Mutation	Diploid	1	41
TCGA-BH-A18V-01	L178F	OncoKB: NA;CIViC: NA;MyCancerGenome: not present;CancerHotspot: no;3DHotspot: no	Missense_Mutation	Diploid	1	176
TCGA-E2-A10C-01	E97K	OncoKB: NA;CIViC: NA;MyCancerGenome: not present;CancerHotspot: no;3DHotspot: no	Missense_Mutation	ShallowDel	1	334
TCGA-D8-A1JH-01	N208S	OncoKB: NA;CIViC: NA;MyCancerGenome: not present;CancerHotspot: no;3DHotspot: no	Missense_Mutation	Diploid	1	21
TCGA-D8-A1JK-01	K104N	OncoKB: NA;CIViC: NA;MyCancerGenome: not present;CancerHotspot: no;3DHotspot: no	Missense_Mutation	Diploid		192
TCGA-IB-7651-01	S320L	OncoKB: NA;CIViC: NA;MyCancerGenome: not present;CancerHotspot: no;3DHotspot: no	Missense_Mutation	ShallowDel		14304
TCGA-AG-A002-01	D390Y	OncoKB: NA;CIViC: NA;MyCancerGenome: not present;CancerHotspot: no;3DHotspot: no	Missense_Mutation	Diploid	1	11414
TCGA-A6-A565-01	T411M	OncoKB: NA;CIViC: NA;MyCancerGenome: not present;CancerHotspot: no;3DHotspot: no	Missense_Mutation	Diploid		364
TCGA-AA-3811-01	R167W	OncoKB: NA;CIViC: NA;MyCancerGenome: not present;CancerHotspot: no;3DHotspot: no	Missense_Mutation	ShallowDel		1916
TCGA-CK-4951-01	D444V	OncoKB: NA;CIViC: NA;MyCancerGenome: not present;CancerHotspot: no;3DHotspot: no	Missense_Mutation	Diploid		4191
TCGA-F5-6814-01	G347D	OncoKB: NA;CIViC: NA;MyCancerGenome: not present;CancerHotspot: no;3DHotspot: no	Missense_Mutation	Diploid	2	9459
TCGA-F4-6703-01	G347D	OncoKB: NA;CIViC: NA;MyCancerGenome: not present;CancerHotspot: no;3DHotspot: no	Missense_Mutation	Diploid	2	530
TCGA-F5-6814-01	N250H	OncoKB: NA;CIViC: NA;MyCancerGenome: not present;CancerHotspot: no;3DHotspot: no	Missense_Mutation	Diploid	1	9459
TCGA-IQ-A61I-01	E371K	OncoKB: NA;CIViC: NA;MyCancerGenome: not present;CancerHotspot: no;3DHotspot: no	Missense_Mutation	Diploid		115
TCGA-P3-A5Q5-01	R316K	OncoKB: NA;CIViC: NA;MyCancerGenome: not present;CancerHotspot: no;3DHotspot: no	Missense_Mutation	Gain		248
TCGA-CV-A463-01	Q393*	OncoKB: NA;CIViC: NA;MyCancerGenome: not present;CancerHotspot: no;3DHotspot: no	Nonsense_Mutation	Diploid		185
TCGA-UF-A7JT-01	R124Q	OncoKB: NA;CIViC: NA;MyCancerGenome: not present;CancerHotspot: no;3DHotspot: no	Missense_Mutation	Diploid		173
TCGA-UF-A7JT-01	D255H	OncoKB: NA;CIViC: NA;MyCancerGenome: not present;CancerHotspot: no;3DHotspot: no	Missense_Mutation	Diploid		173
TCGA-CR-6471-01	L166H	OncoKB: NA;CIViC: NA;MyCancerGenome: not present;CancerHotspot: no;3DHotspot: no	Missense_Mutation	Diploid	1	112
TCGA-JW-A5VL-01	D213H	OncoKB: NA;CIViC: NA;MyCancerGenome: not present;CancerHotspot: no;3DHotspot: no	Missense_Mutation	Diploid		1868
TCGA-XE-AAO6-01	E519Afs*8	OncoKB: NA;CIViC: NA;MyCancerGenome: not present;CancerHotspot: no;3DHotspot: no	Frame_Shift_Del	Diploid		16
