# Supplementary material for: Identification of a lipid metabolism-related gene for cancer immunotherapy
Source: Front Pharmacol. 2023 May 12;14:1186064. doi: 10.3389/fphar.2023.1186064 (PMC10213444; doi:10.3389/fphar.2023.1186064)
Supplement: Supplementary file 5 [file Table1.XLSX]

## Sheet: Sheet1
Supplementary table1 DEGs of effector T cells in LGG
DEGs	correlation coefficient
CYBB	0.870228
CD53	0.870211
FCGR3A	0.869439
CX3CR1	0.862696
LAT2	0.859416
SYK	0.856905
LPAR5	0.854997
NCKAP1L	0.853595
BLNK	0.850236
SASH3	0.848654
ITGB2	0.843541
TLR7	0.842097
HAVCR2	0.841234
ITGAM	0.837577
DOCK8	0.831723
CYTH4	0.831198
HLA-DMB	0.830718
TMEM119	0.830148
DOCK2	0.830142
VAV1	0.829438
SCIN	0.826578
LILRB1	0.825101
FCGR1A	0.824913
BIN2	0.824845
MYO1F	0.821401
ARL11	0.818085
DAPP1	0.817949
LILRA1	0.817414
TRAF3IP3	0.815783
ARHGDIB	0.814642
AIF1	0.814388
LILRB4	0.814195
TREM2	0.814015
ALOX5	0.813874
SAMSN1	0.813514
HCK	0.813029
FYB	0.812209
WDFY4	0.811304
LCP1	0.810151
RASGRP4	0.808738
C12orf59	0.8073
SUSD3	0.805984
LHFPL2	0.80372
INPP5D	0.803105
LY86	0.802923
FCGR1B	0.801975
PTPRC	0.801298
ARPC1B	0.800965
KCNK13	0.79953
LAIR1	0.799348
LAPTM5	0.799212
ADORA3	0.798768
PTGS1	0.797371
IL12RB1	0.796226
RPS6KA1	0.796149
C3AR1	0.79579
PLEK	0.79454
LOC100233209	0.793961
ADAP2	0.793626
ALOX5AP	0.792522
IKZF1	0.792501
CD4	0.792174
CD86	0.792096
TLR1	0.791441
HPGDS	0.790653
IRF8	0.790483
SPI1	0.789883
CCR1	0.788859
ARHGAP25	0.786908
ARHGAP30	0.785933
NAGA	0.785539
FCGR2A	0.785323
FCER1G	0.78524
EVI2B	0.78523
BTK	0.784183
PLCG2	0.784164
TYROBP	0.784031
TLR10	0.783344
SLC2A5	0.781632
C16orf54	0.78137
TMEM106A	0.780234
MNDA	0.779528
CD33	0.777929
GPSM3	0.77727
RASAL3	0.777122
RHBDF2	0.776805
LPCAT2	0.775968
IGSF6	0.775704
TBXAS1	0.775577
RGS10	0.775084
OLFML3	0.774768
C17orf60	0.774736
CSF3R	0.774219
TNFAIP8L2	0.773884
FCGR1C	0.773806
PLCB2	0.773482
TLR6	0.772391
DEF6	0.772036
CD300C	0.771538
PLXDC2	0.770848
PTAFR	0.770845
ITGAL	0.770539
PLD4	0.769862
HCLS1	0.768548
RNASE2	0.768186
SERPINA1	0.768186
IL13RA1	0.7677
CTSS	0.766961
PTPN6	0.766635
GIMAP4	0.765318
CSF1R	0.76493
LYN	0.763197
GPR84	0.762931
FPR1	0.760679
P2RY13	0.760369
RNASE3	0.759637
VSIG4	0.759114
UCP2	0.757672
GAPT	0.757276
CORO1A	0.756481
CD68	0.754849
HLA-DMA	0.754383
RNASET2	0.754002
FAM113B	0.753792
SELPLG	0.753236
CSF2RB	0.751499
OLR1	0.75097
CASP1	0.750063
CD37	0.749584
LGALS9	0.749542
CTSC	0.747091
TLR5	0.747016
ATP8B4	0.745648
CD14	0.745098
CAP1	0.744731
PIK3AP1	0.744573
HLA-DOA	0.744289
GPR65	0.744265
SLC7A7	0.744147
CD300A	0.743975
CCR5	0.743427
C1QC	0.742712
CYBA	0.742403
RCSD1	0.742391
GPR34	0.73974
FCGBP	0.738603
KCNQ1	0.7386
CSF2RA	0.738483
PIK3CG	0.737747
IRF5	0.737681
CTSZ	0.736605
CEBPA	0.735462
S100A11	0.734552
NCF1	0.734128
GPR160	0.734004
DENND1C	0.73269
TNFRSF1B	0.732304
ARHGAP9	0.731174
ARHGAP15	0.731015
ADAM28	0.72945
C1QA	0.727897
GPR132	0.727755
HPS3	0.727443
C1QB	0.724436
TMC8	0.723534
CIITA	0.721111
ABI3	0.720607
SIGLEC9	0.717984
TRIM38	0.716979
C11orf45	0.715797
RAP1A	0.715595
COL8A2	0.71495
PARVG	0.714829
LPXN	0.714663
SPN	0.713877
STXBP2	0.713504
AOAH	0.711971
PTPLAD2	0.711891
WAS	0.711548
C19orf38	0.711061
TFEC	0.708983
IL16	0.708892
RGS19	0.707118
FERMT3	0.706186
SLC15A3	0.705944
CAPZB	0.705719
RHOH	0.705028
PRAM1	0.704619
LILRA2	0.704384
GNGT2	0.703851
TNFSF8	0.703153
SIPA1	0.703033
CLEC17A	0.7027
HCST	0.702678
IL10RA	0.702217
LST1	0.701126
LPAR6	0.700728
SIRPB2	0.700578
TMEM109	0.698909
APOC2	0.698781
RNASE6	0.698375
NLRC4	0.698244
PDCD1LG2	0.697919
RIPK3	0.69718
CAPZA1	0.696133
CXorf21	0.695824
RGS18	0.695238
C10orf11	0.694869
HMHA1	0.694858
CARD9	0.693821
CARD11	0.693021
ITPRIPL2	0.691697
CD84	0.69157
GBP2	0.690438
SLCO2B1	0.689913
VAMP8	0.689538
AK2	0.68887
PIK3R5	0.687601
TGFB1	0.687454
CECR1	0.687425
GNA15	0.687001
NECAP2	0.686473
IL18	0.686377
RBM47	0.683773
ANKRD58	0.682168
RAC2	0.681634
BHLHE41	0.681449
NCF1B	0.680745
P2RY12	0.680239
SIGLEC10	0.679812
SPNS3	0.679327
HMOX1	0.679082
MSR1	0.678881
EBI3	0.678692
LCP2	0.678285
TMEM156	0.677531
C3	0.677411
TXNDC12	0.676583
PYCARD	0.675352
TREML1	0.674973
RAB32	0.674145
KIAA1274	0.673775
HAMP	0.672987
C1orf200	0.672847
HHEX	0.672737
RUNX1	0.672658
TLR8	0.671718
VAMP3	0.671633
NLRP3	0.671629
ASAP3	0.668603
MAF	0.667734
CD226	0.667709
SLC1A5	0.666733
PLEKHO2	0.666705
DRAM2	0.6663
STAT5A	0.6661
PPT1	0.66598
WASF2	0.665657
ST6GAL1	0.664829
2022-09-15	0.664823
SP140	0.664636
GAL3ST4	0.664634
APOBEC3G	0.664295
GBGT1	0.663832
DOK3	0.663533
SPINT1	0.662383
SLC39A1	0.662232
CYFIP1	0.661993
KCNE3	0.661972
SIGLEC11	0.66191
TLR2	0.661768
KYNU	0.661534
CLEC7A	0.661244
ZMPSTE24	0.661153
IFI16	0.660319
CEACAM21	0.659971
DOCK7	0.659666
FGF20	0.659352
PILRA	0.659103
SERPINB1	0.658876
SP100	0.658626
NCF4	0.65849
CMTM7	0.657673
PIK3CD	0.656986
NPC2	0.656976
LAP3	0.65688
NCF1C	0.655778
LYL1	0.655612
LRMP	0.654059
C2	0.653775
CD69	0.653205
PTPN7	0.653048
NFAM1	0.652257
CNN3	0.651972
PABPC4	0.65157
LRRC25	0.651192
MSN	0.650905
WLS	0.650389
VCAM1	0.650251
C1orf162	0.649744
FCGRT	0.648762
PLB1	0.64874
NAPSB	0.648543
HLA-E	0.648314
GLIS3	0.648147
ADPRH	0.647219
SCPEP1	0.646738
ELF4	0.646678
ARHGAP27	0.646341
HLA-DRB1	0.645628
S100Z	0.645201
LOC100240735	0.645095
RHOC	0.644465
C7orf58	0.643194
MKNK1	0.643072
CDC42	0.642885
ITGB4	0.641701
TRAPPC3	0.641171
DENND3	0.640339
CD7	0.639195
RNF130	0.638814
TGFBR2	0.638609
RUNX2	0.638056
FBP1	0.63756
PARP14	0.63752
SH3GLB1	0.637242
B4GALT1	0.636974
GMFG	0.636445
SH2B3	0.636115
TMEM173	0.635856
STK40	0.635166
OSCAR	0.635128
FAM105A	0.634759
PYGL	0.634719
ARHGAP4	0.634717
HLA-DPB1	0.634654
SYNGR2	0.634468
TMEM50A	0.634286
ANO6	0.634173
GPBP1L1	0.632893
A2M	0.632412
UNC93B1	0.632186
IL1A	0.631188
HLA-DPA1	0.631182
C1orf144	0.630463
TNFRSF1A	0.630413
CXCL16	0.630202
PARP9	0.629179
C17orf87	0.629116
ACPP	0.62902
KIAA2013	0.628991
VASP	0.628615
EMB	0.627622
SLC16A3	0.627431
C9orf66	0.627401
CAPG	0.627167
FGD2	0.626571
S100A10	0.625933
SCP2	0.625311
GNAI3	0.624547
PLA2G15	0.624439
GNG5	0.624344
ST8SIA4	0.624031
FLI1	0.623429
CYTIP	0.622921
DDOST	0.622795
C20orf197	0.622706
GIMAP2	0.622095
PEPD	0.621786
APOBEC3C	0.621429
CASP8	0.621003
CP	0.620564
ZNRF2	0.620436
GNG12	0.620302
TLR3	0.620179
MS4A7	0.619687
CD180	0.619465
FGL2	0.618747
FAM78A	0.618702
TMED5	0.618423
SQRDL	0.618193
RARRES3	0.618059
FTL	0.617758
GYPC	0.617673
AGTRAP	0.617672
RNF19B	0.617446
CTTNBP2NL	0.615997
IQGAP1	0.615153
LEPREL1	0.615093
HLA-DRA	0.61484
SHKBP1	0.614712
GBP1	0.613932
TGFBR1	0.613705
GAB3	0.613578
PRKCD	0.61335
THRAP3	0.61285
CEPT1	0.612712
CTBS	0.612151
BATF	0.611841
PRR15	0.611826
ADRB2	0.610687
IL10	0.609906
H6PD	0.609797
SIGLEC8	0.608489
ITGAX	0.608422
SIGLEC5	0.608325
MGAT4A	0.608099
HPSE	0.608097
IFI30	0.608041
CYP2S1	0.607393
SP140L	0.606513
PSENEN	0.605931
SLA	0.605624
EMP1	0.605082
SEC22B	0.604694
CSF1	0.604455
C9orf167	0.60408
CYTL1	0.604073
ASGR2	0.604042
HK2	0.602897
MAP4K1	0.602661
RNF135	0.602655
AP1B1	0.602318
GALNT2	0.601145
HDAC1	0.601015
SLC2A9	0.600135
P2RX4	0.599871
PIK3R6	0.599707
STAC3	0.599513
CTSB	0.599374
FAM177B	0.599164
SPATS2L	0.598944
SOCS6	0.598077
MS4A6A	0.597608
POU2F2	0.597328
P2RY6	0.597228
SLC24A6	0.597048
C1R	0.596054
LRRC33	0.595869
CLIC1	0.595819
GPR114	0.595386
MYOF	0.5947
MS4A14	0.594481
TBC1D2B	0.594392
C10orf125	0.594178
CD302	0.593958
TMEM167B	0.593836
LIMK2	0.593368
NADK	0.593319
CASP4	0.593084
PTP4A2	0.59229
CRYBB1	0.592018
MMEL1	0.591942
ICMT	0.591498
CAST	0.591071
CYBASC3	0.590813
TXLNA	0.590265
PICALM	0.589156
SH3BGRL3	0.58882
EMR1	0.588763
SEPN1	0.588599
LY75	0.588222
CHI3L2	0.587948
NCF2	0.587914
ABHD15	0.58762
FYCO1	0.587275
PTGER4	0.586862
VCL	0.58665
ALPK1	0.586376
CD44	0.586337
MMP14	0.586296
HAAO	0.585885
CASP5	0.585817
TPST1	0.585727
WDR1	0.584765
MYO7A	0.584318
DHRS3	0.584174
ITGB5	0.583988
GPX1	0.583038
SH3TC1	0.582893
TAB2	0.5827
SCAMP2	0.582642
ZNF436	0.582318
LGALS9C	0.581819
MAPKAPK3	0.581354
CYBRD1	0.58135
CPT2	0.581249
PPP1R8	0.580816
DNAJC8	0.580696
IL28RA	0.580016
TMEM59	0.579717
SHMT1	0.578661
C10orf54	0.57841
CDCP1	0.578099
FKBP15	0.577354
MFNG	0.576939
S1PR3	0.576358
PLIN3	0.57629
PLSCR1	0.575979
LSM14A	0.575737
STXBP3	0.575301
ASCL2	0.574447
LOC100129034	0.574259
LY96	0.574013
ARPC2	0.573578
UBA7	0.573364
PLAC8	0.573271
HMGCL	0.573155
TSPO	0.572694
HLA-DQA1	0.572619
TTC7A	0.572292
LILRB2	0.572013
NEK6	0.571974
PLBD1	0.571819
CLDN23	0.571559
ETV6	0.571512
TYMP	0.571092
C5orf20	0.570315
JAK3	0.570283
LRRC42	0.570226
LTBR	0.570185
KLHDC7B	0.569648
CARD16	0.569391
SLC37A2	0.569002
CTSH	0.568794
AXL	0.56878
GPR183	0.568661
TMSL3	0.568618
BST2	0.568356
HLA-DRB5	0.568347
GIMAP6	0.568048
LRG1	0.567986
CMPK1	0.567949
CD300LF	0.567594
ARPC3	0.56716
SLC11A1	0.567091
OLFML2B	0.567084
CCDC103	0.566964
CSDE1	0.566931
RER1	0.566917
RAB13	0.56657
TMEM176B	0.566309
IFI44L	0.565932
PHACTR4	0.565444
PARP15	0.565178
DNALI1	0.565063
DENND2D	0.564995
SERBP1	0.564943
SNAP23	0.564621
STAT3	0.563955
C1orf38	0.563086
PRDX6	0.562889
TNFRSF11A	0.562711
IFNGR2	0.56246
NUDT16P1	0.562414
NINJ1	0.562324
CD74	0.561917
NMI	0.561891
AKR1A1	0.561796
GALM	0.561507
GPR120	0.561463
SOAT1	0.56135
CCRL2	0.560206
ECM2	0.560113
PLEKHA4	0.560074
GBP3	0.559151
NLRC5	0.55912
MTF1	0.558304
GPR77	0.558252
SYNM	0.558049
B3GNT5	0.55784
CARD8	0.557445
IL6R	0.556803
LOC647121	0.556403
PLOD1	0.555946
MAN1C1	0.55469
ELK3	0.554317
FNBP1L	0.55427
FXYD5	0.554007
SLC16A5	0.553921
LIPC	0.553905
GBP5	0.553293
CMTM6	0.552529
PKN2	0.552494
CD164	0.552257
CLECL1	0.552104
DAP	0.551918
NFATC1	0.551918
LAMB2	0.551638
FAM129A	0.551504
CD40	0.551491
SKAP2	0.551187
RHOG	0.551149
SPOCD1	0.550709
ERMAP	0.55014
PHEX	0.549401
TMEM149	0.549323
APOBEC3F	0.549061
FES	0.548522
C6orf150	0.548504
KCTD12	0.547903
CASP10	0.547629
ANKRD22	0.547616
MRC2	0.547554
C5AR1	0.546974
LTC4S	0.546908
DUSP27	0.546595
CFI	0.546473
PSMA5	0.546432
NUMB	0.546024
NRD1	0.545756
RAB38	0.545412
EIF3I	0.54511
FAM26F	0.544722
KCNK6	0.544151
ARRB2	0.544099
ANG	0.543416
PSMB2	0.543078
TMEM154	0.54294
SAMD9L	0.542847
MBD2	0.542534
C21orf88	0.542396
SLC4A2	0.542375
ALDH4A1	0.54161
TM6SF1	0.541479
CCDC23	0.541311
S100A3	0.541034
GHRL	0.540865
MOBKL1B	0.540679
SF3A3	0.540531
WDR77	0.540446
DR1	0.540344
ATP5F1	0.540338
CEBPE	0.540102
GNL2	0.53966
TPM3	0.539452
FCGR2C	0.539428
ERBB2IP	0.539309
KCNJ5	0.539188
ICAM1	0.538504
UROD	0.538494
PALLD	0.538448
LEFTY2	0.538358
VENTX	0.537969
SERTAD3	0.537953
RHOQ	0.537777
YAP1	0.537593
ARPC5	0.536795
KDELR1	0.536791
LRRC41	0.536043
DUSP18	0.536042
HS2ST1	0.535829
TAF12	0.535351
NFIA	0.535313
EMR2	0.535076
GLIPR1	0.534709
GIMAP1	0.534677
ARHGAP6	0.534649
S100A6	0.534404
ADAM9	0.53428
CABP4	0.534119
ACADM	0.533784
MGST2	0.533581
APOL6	0.533175
C2orf65	0.532442
APOB48R	0.532247
DIO1	0.531995
FGFBP2	0.531561
CCL2	0.531434
VIM	0.530997
PSMC4	0.530957
TNFSF12-TNFSF13	0.530195
ADPRHL2	0.530033
TIFAB	0.529973
RBMS1	0.529556
TEP1	0.529544
AKIRIN1	0.529452
MLXIPL	0.529365
FPR2	0.529337
NOD1	0.528654
C3orf54	0.528037
TMOD3	0.528029
IFNGR1	0.527927
DTX3L	0.527702
RNASE4	0.527521
PDPN	0.527306
CREG1	0.52722
AIDA	0.527088
CLEC9A	0.526238
TMEM147	0.525908
ANXA1	0.525789
LOC400043	0.525646
TNC	0.525595
MSLN	0.525557
SFRS4	0.525247
ZNFX1	0.525108
BCL2A1	0.524299
GLRX	0.523945
IL15RA	0.523856
SIGLEC7	0.523663
C4A	0.523492
FPGT	0.523022
LASS2	0.522967
CXCR2	0.522894
PLOD2	0.522878
C1RL	0.522794
CACHD1	0.522416
C1orf226	0.522382
CLIC4	0.522164
S100PBP	0.521964
TRIM34	0.521925
SPTLC3	0.521789
HLA-DQB1	0.521511
FMNL1	0.521198
SIGLEC14	0.521057
MTHFR	0.520947
MYCBP	0.520806
NUP62	0.520797
TAL1	0.520666
HS3ST1	0.520451
EVI5	0.520207
PLEKHG6	0.519779
DSC2	0.51967
FHOD1	0.519351
CSTA	0.519304
PDE8A	0.519055
PSD4	0.51897
RNF149	0.518537
DSE	0.518418
SNRNP40	0.518365
ZDHHC12	0.518306
SULF1	0.518282
FUCA1	0.518198
ESYT1	0.517916
SERPINB9	0.517845
MFSD1	0.517792
ANXA5	0.517757
STAB1	0.517035
PDGFB	0.516816
HLA-DRB6	0.516374
CYSLTR1	0.516322
FLII	0.516168
NUCB1	0.51597
ALDH3B1	0.515864
LRRC8D	0.515556
GIMAP8	0.515443
TMEM90B	0.515398
NFATC2	0.515337
VNN1	0.515224
M6PR	0.515047
HCG22	0.515033
RPE65	0.514799
APOL4	0.514628
OSTF1	0.514567
LSM10	0.514471
FHL3	0.514069
ZNF816A	0.513959
MPEG1	0.512956
RILPL2	0.512589
TREM1	0.512394
GPN3	0.511893
SDF4	0.511718
EGF	0.51167
DHRS9	0.51148
CD58	0.511417
HGF	0.510534
PI16	0.510496
MAP3K14	0.510329
CCR2	0.51024
ZFP36L1	0.510005
WWTR1	0.509988
CRB2	0.509756
NMNAT1	0.50965
ATG4C	0.509159
TTC4	0.509141
GPR141	0.50883
CLEC5A	0.508149
CARD6	0.507979
NFKB1	0.507723
PRPF38B	0.507703
DLEC1	0.507675
KIAA0494	0.507534
MOV10	0.507344
YTHDF2	0.507249
FUT4	0.507016
CC2D1B	0.506943
KIAA0247	0.506906
DPYD	0.506763
MIER1	0.506633
TMEM69	0.506254
PHC2	0.506157
GSN	0.506145
PLAU	0.50558
ANXA2	0.505316
CRYZ	0.504942
ZNF321	0.504345
MS4A4A	0.504047
KPNA6	0.503907
BATF3	0.503471
OSBPL9	0.503377
HBXIP	0.50332
MFN2	0.503317
HLA-B	0.503024
LILRB3	0.502815
LAPTM4A	0.50268
WIPF1	0.502659
CD99	0.502449
SLFN12	0.502303
MYBPH	0.502228
ZBTB7B	0.502067
ABCD3	0.502034
MOBKL2C	0.501799
MORC1	0.501597
PDE6G	0.50127
CLEC4A	0.501164
HERC5	0.50082
RPGRIP1	0.500669
EFNA4	0.500666
RASSF5	0.500608
DNASE2	0.499866
TRPM2	0.499768
IL4R	0.499355
OXER1	0.499259
WDR78	0.499257
SLC34A2	0.49921
STK38L	0.498959
SERPINB8	0.498945
EPHX3	0.49879
KLHL6	0.498313
CD2AP	0.497567
SERPINB6	0.497506
SNX5	0.496584
SSU72	0.496579
ANXA2P2	0.496561
SWAP70	0.496394
FUCA2	0.49608
CAPNS1	0.495995
LITAF	0.49599
VNN2	0.495341
MYL12A	0.495334
DDAH2	0.495157
RREB1	0.495145
IRF2	0.495061
CREB3L2	0.495017
PEF1	0.494529
GEM	0.494151
DAB2	0.494141
PFKFB3	0.493878
ZNHIT6	0.493802
EHBP1L1	0.493789
SYTL3	0.493759
PAFAH2	0.493592
TCIRG1	0.493425
C10orf55	0.493332
MR1	0.492946
C17orf44	0.492898
ZC3H12D	0.492728
ADPGK	0.49267
LRRK1	0.492657
PPM1M	0.492256
TDRD7	0.492246
KIAA0355	0.492203
HFE	0.491975
ZZZ3	0.491868
DCTD	0.491487
MAML3	0.491456
IL18BP	0.491033
ETHE1	0.490943
IFIH1	0.490672
RPF1	0.490555
SLC30A7	0.490456
GALNT4	0.490416
BTLA	0.490393
SNX7	0.490328
EFEMP1	0.490103
FPR3	0.49007
STAT6	0.489437
ST14	0.489418
TRPV2	0.489243
RELB	0.489128
CASS4	0.489124
LZIC	0.489047
CREBL2	0.488925
NLRP1	0.488757
KANK2	0.488733
TRIM22	0.48858
TGIF1	0.488434
NRAS	0.488149
MUL1	0.488147
AR	0.488106
HPD	0.487846
KIAA0319L	0.4878
PNRC2	0.487594
C7orf42	0.487212
USF2	0.486918
ARID5A	0.486761
C1orf83	0.486667
ADCK4	0.486393
SIGLEC16	0.486319
TRAM1	0.48629
CROT	0.485926
TMEM43	0.485734
GTF2B	0.48529
ITGB7	0.484416
FAIM	0.484087
APOBEC3H	0.483934
TGFB2	0.483779
CACNA2D4	0.483705
ACSM5	0.483173
WDTC1	0.483105
TAGAP	0.482731
LIPG	0.482518
BLVRB	0.482422
BMP2K	0.482393
MYO1G	0.482334
SALL1	0.482194
RRAGC	0.482157
NCK2	0.481749
SPP1	0.481282
PLAG1	0.481274
TNIP1	0.481173
B2M	0.481131
LOC387646	0.481067
RNPEP	0.480951
PLK3	0.480936
ODZ4	0.480729
CPVL	0.480689
PFN1	0.480683
C13orf18	0.480494
MX2	0.47998
TLN1	0.479841
GPR82	0.479724
LRP10	0.479685
MICB	0.479397
MAP7D3	0.479377
TMED10	0.479342
BCL2L12	0.479246
HP1BP3	0.479101
CTNNA1	0.479032
DNTTIP2	0.478875
RIT1	0.478839
ASAH1	0.478687
TWF2	0.478567
IL2RG	0.478362
CLEC2B	0.478017
FLNC	0.477943
MINA	0.477804
IRAK4	0.477754
ADCY7	0.477682
SLC16A4	0.477473
LTBP1	0.477148
FOXJ3	0.477068
OAS1	0.477064
GRB2	0.47704
TMEM107	0.476924
OST4	0.476807
RAP1B	0.476572
ERP27	0.476428
RIPK1	0.476411
FOLR2	0.476344
SLC17A9	0.476342
REEP4	0.475868
FLNA	0.475488
ALDH3A2	0.475466
SAT1	0.475258
MBNL1	0.474933
SRGN	0.474901
TMCO4	0.474875
CLEC12A	0.474859
ZFP36L2	0.474581
C1orf88	0.474512
TBC1D1	0.474357
CNPY3	0.474239
TMBIM1	0.474232
FAH	0.473909
SLC9A9	0.473657
DCLRE1B	0.473552
SERPING1	0.473472
IL27	0.473174
GSTM4	0.472966
ACTN4	0.472933
AMPD3	0.472608
FRMD3	0.472576
ID3	0.47253
HLA-DQA2	0.472525
MMRN1	0.472391
FRRS1	0.47198
CCDC69	0.471809
GYG1	0.471749
PKIG	0.471613
MAPKAP1	0.471323
UBIAD1	0.47116
RCC2	0.4709
CCDC88B	0.470896
TNFSF14	0.470484
PPCS	0.469987
TCEB3	0.469978
FAM181A	0.46978
HIPK1	0.46972
VAMP5	0.469621
BCL10	0.469487
TUBB6	0.469449
PREX1	0.469156
DHDDS	0.468776
MGST1	0.468568
HECTD3	0.467552
STX12	0.467356
KIR3DX1	0.466894
CLCC1	0.466832
HSD3B7	0.466749
CEACAM4	0.466556
RNF213	0.466356
TMEM150B	0.466206
SERPINA3	0.466197
SOD2	0.465873
SYF2	0.465841
PLCE1	0.465763
DPH3	0.465446
LOXL3	0.465368
TICAM2	0.465198
FSTL1	0.464747
NLRP4	0.464624
AMFR	0.464555
CD80	0.46441
CCDC109B	0.464401
CXCR3	0.464358
AGMAT	0.464233
LRRC8C	0.46404
FAM159A	0.463729
BST1	0.463599
ENG	0.463459
IFITM2	0.46331
ERCC1	0.462752
SNX2	0.462726
BAG3	0.462521
UBA2	0.462286
ALG14	0.462196
PHF11	0.462019
C1S	0.461604
GVIN1	0.461402
NFE2L1	0.461007
PLTP	0.460358
TBC1D10C	0.460338
SH3KBP1	0.460238
CISH	0.460078
CD276	0.46004
TNFRSF12A	0.459921
GLT25D1	0.459781
IRAK1	0.459558
C1orf130	0.459367
DNAJC10	0.45934
PTCRA	0.459221
SPAG1	0.45914
CYP21A2	0.459051
ICOSLG	0.459032
KLF6	0.458927
EXOSC10	0.458911
LOC400759	0.458748
IL17RA	0.458729
FAM114A1	0.458696
ZBTB42	0.458453
ZC3HAV1	0.45833
STK3	0.458318
PTPN2	0.458245
SRPR	0.457782
RPN2	0.457712
PSMB10	0.457555
MAN2B1	0.457448
AKR7A2	0.457421
PIGK	0.457296
C2orf29	0.457235
REST	0.457161
PQLC3	0.456932
CAPN1	0.45683
TPRG1	0.456483
S100A4	0.456389
RNF144B	0.456354
TMEM222	0.456278
SUCNR1	0.456224
ZNF518B	0.4558
RHPN2	0.455669
CNTF	0.455661
BTN2A2	0.455397
SYDE1	0.455224
TMEM86A	0.455091
ARL6IP5	0.454979
GPC4	0.454775
RASSF8	0.454715
TAS1R1	0.454308
APOL1	0.454249
BSDC1	0.453817
TRIP6	0.453364
TNNI2	0.453358
STEAP3	0.453175
ITPKC	0.453099
JUB	0.452743
IL15	0.452718
LOC606724	0.452557
CYP19A1	0.45242
ARHGEF10L	0.452065
CCL20	0.451921
GPR31	0.451492
RNF19A	0.450973
ENO1	0.450868
MITF	0.45072
PLAUR	0.450686
RDH10	0.450549
FAM49B	0.450425
ITPRIP	0.450255
CD2	0.450196
PLS3	0.450087
PGM5	0.450034
KIF16B	0.449701
NEK11	0.449625
HOXA1	0.449372
F13A1	0.449319
TRNAU1AP	0.449117
PSMC2	0.449093
HS6ST1	0.448772
CD274	0.448747
ILDR1	0.44873
CASP6	0.448723
F2RL1	0.448571
CTSW	0.448541
TMEM71	0.448381
CCDC146	0.44826
OBFC2A	0.448246
C14orf106	0.44802
LACTB	0.447989
CD96	0.447505
HIST1H2BK	0.447384
CD3E	0.447355
ITPR2	0.447331
CEBPG	0.447176
ITGB3	0.447013
SLC35D1	0.44675
AHR	0.446735
RAB8A	0.446312
PLXND1	0.446242
PLEKHO1	0.446207
IRF1	0.446154
CD300LB	0.446145
ITGB1	0.44585
SH3PXD2B	0.445527
SIPA1L2	0.445471
TMEM176A	0.445443
CCDC97	0.444925
GRN	0.444591
KIAA0467	0.444489
FAM54B	0.44444
CCDC135	0.444439
PTPN21	0.444395
RAB7L1	0.444345
DOK1	0.444174
PBXIP1	0.44414
CTSA	0.444139
ABCC3	0.444086
TNFSF10	0.443778
LRRC67	0.443617
UPK3A	0.443555
MRPL20	0.442835
PGD	0.442648
GZMA	0.442468
APOL3	0.442276
GFPT2	0.442245
SAMD9	0.442177
SNAPIN	0.442066
CHCHD7	0.44165
HCP5	0.441615
CRLF3	0.441032
MGAT1	0.441017
MRPS15	0.440884
SLC44A3	0.44084
ADAMTS15	0.440826
PTTG1IP	0.44069
SNIP1	0.440649
HIAT1	0.440149
C2orf67	0.440108
INPP5B	0.43961
C7orf31	0.439582
C20orf30	0.43934
SLC15A4	0.439315
TRAM2	0.439231
DDX20	0.43922
SIT1	0.438998
C1orf123	0.438983
OAS2	0.438978
PTPN22	0.438931
TNFRSF8	0.438894
AIM1	0.438713
LMCD1	0.438537
OMA1	0.438047
HEBP1	0.43791
RUNX3	0.437807
PIGV	0.437649
LOC100272216	0.437584
SLC29A3	0.437372
OXA1L	0.437212
SP110	0.436788
PHKB	0.436002
PTPRF	0.435982
PRR5L	0.435939
ARL5A	0.435693
LAMP1	0.43549
FAM111A	0.435346
NAIP	0.435229
LMO2	0.43507
USP1	0.434951
LAMA4	0.434912
PPAP2B	0.434731
SH3BP2	0.434666
ELF1	0.434532
CLDN7	0.433983
C12orf75	0.433734
C1orf85	0.433732
PLA2G4A	0.433725
TMBIM4	0.433706
EPSTI1	0.433552
ST7L	0.433351
GZMK	0.43333
MATN2	0.433313
BTN3A2	0.433265
DERL3	0.433252
HLA-DQB2	0.433248
C14orf86	0.43307
TLR4	0.432805
ATL3	0.432775
ARHGEF6	0.432641
IL4I1	0.432376
UBASH3A	0.432293
HMGN2	0.432131
NFE2L2	0.431768
PLVAP	0.431709
LGMN	0.431558
APOC1	0.431315
RHOA	0.431186
GBP4	0.430972
IL10RB	0.43072
RBMXL1	0.430309
RAB27A	0.430305
NFKBIB	0.430294
PPIE	0.430285
ARID1A	0.430094
PIGT	0.429878
TNFAIP3	0.42962
LAX1	0.429477
STON1	0.429438
TBX19	0.429134
LDHA	0.429127
EMR4P	0.429118
GJA1	0.429109
HLA-C	0.4291
LSP1	0.429089
ZFAND6	0.429009
ZNF217	0.428887
GFI1	0.428832
FAM3B	0.428727
CXCR6	0.42857
GPR18	0.428527
PDIA5	0.428514
TNFAIP8	0.428505
FAM76A	0.428352
SH2D1A	0.428276
APOBEC3D	0.42825
GCA	0.42803
RRAS	0.427683
SLAMF8	0.427624
HLA-F	0.427623
NEXN	0.427527
IER3	0.427505
ZNF474	0.427285
PTPN18	0.42718
TMX1	0.427124
APOC4	0.426946
RFTN1	0.426574
CTDSP1	0.426511
IMPA2	0.426271
CCL22	0.426265
KIR2DL4	0.425652
WDR49	0.425437
IGFBP7	0.425312
COLEC12	0.425243
PHF13	0.42513
COL4A6	0.425098
NUB1	0.425015
KLHL21	0.424803
CD40LG	0.424694
TNFSF13	0.424646
TTF2	0.42426
GNAI2	0.423988
LAMP3	0.423965
GNB4	0.423859
POMGNT1	0.42383
RB1	0.423618
CCR3	0.423532
PRPF38A	0.423331
LGALS3BP	0.423313
HAS2	0.423084
FCAR	0.422918
SMARCA1	0.422853
PADI1	0.422413
SRPX2	0.422147
POP4	0.422075
CDK11B	0.422055
NUDT3	0.42199
SLAMF6	0.4219
IFT57	0.421686
MYD88	0.421571
CD63	0.421525
TMEM217	0.421375
PLEKHF2	0.421316
CCDC102A	0.421147
RAB11FIP1	0.421129
SNX9	0.421011
RPA2	0.42101
COTL1	0.420696
HAT1	0.420633
EMILIN1	0.420454
NPL	0.420338
ZNF691	0.420163
STK38	0.420037
TCF7	0.419679
KCNMB1	0.419493
ACSF2	0.419342
HLA-A	0.419148
CEBPB	0.419105
JAK1	0.418976
CD163	0.418888
GNB1	0.418863
NR1H2	0.418855
TFE3	0.418772
IL2RB	0.418541
MIIP	0.418464
MYL6	0.418457
ZNF362	0.418417
C2orf77	0.418207
LRAT	0.417728
MAP7D1	0.417721
CD3D	0.417657
CH25H	0.417513
SLC2A10	0.417501
HIVEP3	0.417402
JAK2	0.417336
ARFIP1	0.417315
C19orf2	0.417279
ATP6V0B	0.417211
STAT1	0.417188
MAP3K8	0.417073
MFSD6L	0.417036
DUSP22	0.417015
ITK	0.416505
NOTCH2	0.416498
RTP4	0.416352
C12orf35	0.416318
ZDHHC18	0.416215
ZNF28	0.41619
ANXA11	0.416154
MTOR	0.41613
GBE1	0.416102
SAMD4A	0.416078
MUC1	0.41591
CKM	0.415527
CAPNS2	0.415527
CCL5	0.41526
FARP1	0.415247
LHFP	0.415209
CD109	0.415116
CCBP2	0.415028
ZNF644	0.414888
HNRNPR	0.414521
SFT2D2	0.413982
UBD	0.413759
MMP7	0.413544
OSMR	0.413412
ZFHX3	0.413239
PPP1R3B	0.413209
GCET2	0.413159
SCN7A	0.413023
WNT5A	0.412315
ERF	0.412145
MYO1A	0.412093
IRF3	0.412072
C21orf7	0.412071
C11orf75	0.411988
STX11	0.411932
LRRCC1	0.411828
CXCL10	0.411503
C5orf33	0.411305
PSMD8	0.411181
C21orf63	0.411165
IGF1	0.411157
UTRN	0.411025
GDAP2	0.410633
RPAP2	0.410614
INPPL1	0.410612
MYH9	0.410535
TEC	0.410485
TCTEX1D4	0.41042
TLE4	0.410268
HK3	0.410145
UPP1	0.41012
DOCK11	0.410081
TRIB1	0.410001
ITPKB	0.409822
TCTN1	0.409429
C1orf174	0.409312
MGA	0.409308
C8orf4	0.409305
FAM70B	0.409051
DDR2	0.408969
ATP6V0E1	0.408854
UTP11L	0.408784
TIFA	0.408602
HEATR5A	0.408522
LTBP2	0.408356
FBXO32	0.408315
PAQR7	0.407867
PHKG1	0.407867
RAB42	0.407835
LRRN4CL	0.407729
PRSS23	0.407492
MVP	0.407072
LTF	0.407031
FAM20C	0.40701
CD48	0.40696
CLIC2	0.406648
HLA-H	0.406347
GALNTL2	0.406067
SLC28A1	0.405974
RPS6KA4	0.405883
POLD4	0.405771
NIPSNAP3A	0.405566
INMT	0.405291
REXO2	0.405044
ZNF600	0.404791
CALHM2	0.404564
CCDC89	0.40453
BACH1	0.404009
TEAD4	0.403932
GSDMD	0.403827
MEGF8	0.403512
FCGR2B	0.403297
CSK	0.403141
BTF3L4	0.402733
PPP1CA	0.402636
P2RY10	0.402615
SRRM1	0.40238
FLJ35776	0.402107
PQLC2	0.401988
EDNRA	0.4019
PDK3	0.401777
FBLN5	0.401642
XCL2	0.401591
PRKD2	0.401561
NFYC	0.401368
NFKB2	0.40135
RDX	0.40132
DYX1C1	0.401284
GALNT1	0.401128
DNAJC16	0.400578
PSMB8	0.40052
SPATA6	0.400423
C10orf81	0.400417
ICOS	0.400358
TC2N	0.400329
PSMB9	0.400195
SDHB	0.400156
SERPINF2	0.400037
Note：Five overlapping genes marked in red
